# Supplementary material for: ZDHHC19 Is Dispensable for Spermatogenesis, but Is Essential for Sperm Functions in Mice
Source: Int J Mol Sci. 2021 Aug 18;22(16):8894. doi: 10.3390/ijms22168894 (PMC8396176; doi:10.3390/ijms22168894)
Supplement: Supplementary file 1 [file ijms-22-08894-s001.zip]

Archive with 1 entries (1 files):
- ijms-1330573-supplementary.pdf
